# Supplementary material for: Role of inflammation in alcohol-related brain abnormalities: a translational study
Source: Brain Commun. 2021 Jul 16;3(3):fcab154. doi: 10.1093/braincomms/fcab154 (PMC8361421; doi:10.1093/braincomms/fcab154)
Supplement: fcab154_Supplementary_Data [file fcab154_supplementary_data.zip]

Archive with 5 entries (5 files):
- Original submission - authors response.pdf
- Original submission - decision letter.pdf
- Original submission.pdf
- Revision 1 - decision letter.pdf
- Supplementary_figures.pdf
